# Supplementary material for: Assessing the Level of Knowledge, Implementation Practices, and Use of Digital Applications for the Optimal Adoption of the Nutrition Care Process in Greece
Source: Nutrients. 2024 May 31;16(11):1716. doi: 10.3390/nu16111716 (PMC11174944; doi:10.3390/nu16111716)
Supplement: Supplementary file 1 [file nutrients-16-01716-s001.zip]

Archive with 1 entries (1 files):
- nutrients-3035522-supplementary.pdf
